# Supplementary material for: Cocaine/crack and cannabis use among transgender women in Goiás, Central Brazil
Source: PLoS One. 2024 Jun 6;19(6):e0304219. doi: 10.1371/journal.pone.0304219 (PMC11156409; doi:10.1371/journal.pone.0304219)
Supplement: S1 Data — (XLS) [file pone.0304219.s001.xls]

## Sheet: data
ID	CITY	AGE	SINGLE	CIVIL	INCOME	COLOR	WHITE_COLOR	ESCOL	SEXWORKER	FIRSTSEX	VIOL_SEX	VIOL_FIS	STI	NPARCDIASOUT	SEX_MW	PRV_ANAL_ANY	PART_DRUG	PRISON	CANNABIS_LIFETIME	CANNABISR2	CANNABISR3	CANNABISR4	CANNABISR5	CANNABISR6	CANNABISR7	CANNABIS_SUM	CANNABIS_PATTERN	CANNABIS_HR	CANNABIS_MH	COCA_LIFETIME	COCAR2	COCAR3	COCAR4	COCAR5	COCAR6	COCAR7	COCA_SUM	COCA_PADRAO	COCA_MH	COCA_HR	CANNABIS_COCA_3M	BINGE
274	XG	20	1	0	998	2	1	13	0	5	1	0	0	10			0	0	0								0	0	0	0								0	0	0	0	0
103	XG	42	1	0	998	0	0	12	0	5	1	1	0	1	0	1	1	0	0								0	0	0	0								0	0	0	0	1
139	XG	31	1	0	600	1	1	12	0	6	1	0	1	0	1	1	1	0	1	2	0	0	0	0	0	2	1	0	0	1	2	0	0	0	0	0	2	1	0	0	1	1
138	XG	31	1	0	2000	2	1	12	0	6	1	0	1	0	0	1	1	0	0								0	0	0	0								0	0	0	0	0
297	XJ	23	0	1	300	4	1	10	0	6	0	0	0	100	0	0	0	0	1	0				0	3		0	0	0	1	0				0	3		0	0	0	0	0
340	XJ	39	0	1	1000	2	1	6	0	6	1	1	0	1	0	1	0	0	0								0	0	0	0								0	0	0	0	0
250	XG	57	1	0	1000	2	1	17	0	7	1	0	1	0	0	1	1	0	1	0				0	0		0	0	0	0								0	0	0	0	0
361	XJ	33	1	0	2000	2	1	14	0	7	1	0	0	1	1	1	1	1	1	0				0	0		0	0	0	0								0	0	0	0	1
383	XI	28	1	0	850	2	1	13	0	7	0	1	0	1	0	1	1	1	1	6	3	0	0	0	0	9	2	0	1	1	0				0	0		0	0	0	0	1
121	XG	37	1	3	2200	0	0	12	0	7	1	0	0	0	1	1	1	0	1	0				0	0		0	0	0	0								0	0	0	0	1
80	XG	29	0	1	1800	2	1	4	0	7	0	0	0	1	0	1	0	0	0								0	0	0	0								0	0	0	0	0
255	XG	23	1	0	0	0	0	14	0	8	0	0	0	1	1	0	0	0	0								0	0	0	0								0	0	0	0	0
327	XJ	25	1	0	2000	0	0	13	0	8	0	0	0	0	1	1		0	1	2	3	0	0	0	0	5	2	0	1	0								0	0	0	0	1
29	XG	38	1	0	2000	0	0	12	0	8	0	0	0	20	0		1	0	0								0	0	0	1	2	5	0	6	0	3	16	2	1	0	0	1
325	XJ	21	1	0	1000	2	1	12	0	8	1	1	1	0	0	0	0	0	0								0	0	0	0								0	0	0	0	0
140	XG	34	1	0	954	2	1	11	0	8	1	0	0	4	1	0	1	1	1	2	0	0	0	0	6	8	2	0	1	1	2	0	0	0	0	6	8	2	1	0	1	1
440	XI	19	1	0	800	3	1	10	0	8	1	1	0	2	0	0	1	0	1	3	5	0	0	0	0	8	2	0	1	0								0	0	0	0	1
309	XJ	38	0	1	1000	3	1	9	0	8	1	1	0	0	0	0	1	1	1	0				0	0		0	0	0	1	0				0	0		0	0	0	0	1
299	XJ	20	1	0	600	2	1	15	0	9	0	1	0	1	1	0	1	0	1	2	0	0	0	0	0	2	1	0	0	0								0	0	0	0	1
264	XG	48	0	1	3300	2	1	13	0	9	1	0	0	1	0	1	0	0	0								0	0	0	0								0	0	0	0	0
260	XG	39	1	0	1800	2	1	12	0	9	1	1	1	3	1	0	1	0	0								0	0	0	0								0	0	0	0	0
425	XI	25	1	0	1500	2	1	12	0	9	1	0	0	4	0	0	1	0	0								0	0	0	0								0	0	0	0	0
94	XG	33	1	0	1800	2	1	11	0	9	1	0	0	8	1	1	1	0	0								0	0	0	0								0	0	0	0	1
294	XJ	22	1	0	3000	1	1	10	0	9	1	0	0	20	0		1	0	1	6	6	0	0	6	0	18	2	0	1	1	4	5	7	0	6	0	22	2	1	0	1	1
365	XJ	22	0	1	1500	2	1	8	0	9	0	0	1	1	1	1	0	0	1	0				3	0		0	0	0	1	0				3	0		0	0	0	0	0
317	XJ	48	1	0	3000	2	1	8	0	9	0	1	1	1	0	1	0	1	0								0	0	0	0								0	0	0	0	0
411	XI	20	0	1	2000	0	0	12	0	10	0	0	0	1	0	1	1	0	1	6	6	0	0	3	6	21	2	0	1	1	0				0	0		0	0	0	0	1
128	XG	35	1	0	400	2	1	12	0	10	1	0	0	3	1	1	1	0	0								0	0	0	0								0	0	0	0	0
189	XG	20	1	0	2000	2	1	10	0	10	0	0	0	1	0	1	1	0	1	4	5	0	0	0	0	9	2	0	1	1	6	6	0	0	0	0	12	2	1	0	1	1
163	XG	18	1	0	4500	0	0	9	0	10	1	1	0	20	1	0	1	0	1	0				0	6		0	0	0	0								0	0	0	0	0
406	XI	19	1	0	1000	2	1	6	0	10	1	0	0	0	0	1	0	0	0								0	0	0	0								0	0	0	0	1
409	XI	36	0	1	600	4	1	6	0	10	0	0	0	1	0	1	1	0	0								0	0	0	0								0	0	0	0	1
122	XG	41	1	0	954	0	0	12	0	11	1	1	1	0	0	0	1	0	0								0	0	0	0								0	0	0	0	0
284	XG	25	1	0	1250	1	1	12	0	11	1	1	0	4	0	0	1	0	0								0	0	0	0								0	0	0	0	1
302	XJ	25	0	1	2000	2	1	12	0	11	0	1	1	1	0	0	1	0	0								0	0	0	0								0	0	0	0	0
329	XJ	34	1	0	1500	2	1	12	0	11	0	0	0	3	1	0	1	0	1	0				0	0		0	0	0	0								0	0	0	0	0
397	XI	26	0	1	0	3	1	12	0	11	1	1	0	1	0	1	0	0	0								0	0	0	0								0	0	0	0	0
386	XI	40	1	0	980	3	1	12	0	11	0	1	0	1	0	0	1	0	0								0	0	0	0								0	0	0	0	1
104	XG	53	1	0	1300	0	0	7	0	11	1	0	0	1	0	1	0	0	0								0	0	0	0								0	0	0	0	0
368	XI	32	1	0	998	0	0	7	0	11	0	1	0	4	0	1	1	0	0								0	0	0	0								0	0	0	0	1
248	XG	24	1	0	0	2	1	7	0	11	1	1	1	0	1	0	1	0	1	6	6	7	8	3	6	36	3	1	1	1	4	5	6	7	3	6	31	3	1	1	1	1
342	XJ	20	1	0	0	3	1	5	0	11	0	0	0	2	1	1	1	0	1	3	4	5	0	3	3	18	2	0	1	1	3	4	5	0	3	3	18	2	1	0	1	1
101	XG	58	0	1	938	2	1	3	0	11	1	1	0	1	0	0	0	0	0								0	0	0	0								0	0	0	0	0
324	XJ	24	0	1	0	2	1	3	0	11	0	1	0	1	0	1	1	0	1	0				0	0		0	0	0	0								0	0	0	0	1
405	XI	43	1	0	500	2	1	0	0	11	0	0	1	0	0	1	1	1	1	6	6	4	5	6	6	33	3	1	1	0								0	0	0	0	1
136	XG	37	1	0	700	3	1	17	0	12	0	1	0	0	0	0	1	0	0								0	0	0	0								0	0	0	0	0
261	XG	29	1	0	1000	0	0	12	0	12	0	0	0	0	0	1	1	0	1	2	0	0	0	0	0	2	1	0	0	0								0	0	0	0	1
292	XJ	51	1	0	500	0	0	12	0	12	1	1	0	0	0	1		0	0								0	0	0	1	0				0	0		0	0	0	0	1
277	XG	30	0	1	3000	2	1	12	0	12	0	0	0	1	0	1	1	0	1	6	0	0	0	0	0	6	2	0	1	1	0				0	0		0	0	0	0	0
439	XI	53	0	1	2000	2	1	12	0	12	1	1	1	0	0	1	1	1	0								0	0	0	0								0	0	0	0	0
86	XG	43	1	0	1035	2	1	12	0	12	0	0	0	0	0	1	0	0	0								0	0	0	0								0	0	0	0	0
246	XG	21	1	0	1400	2	1	12	0	12	0	0	0	15	0	0	1	0	1	6	6	0	0	0	0	12	2	0	1	0								0	0	0	0	0
379	XI	25	1	0	1200	2	1	12	0	12	0	0	0	1	1	0	1	0	0								0	0	0	0								0	0	0	0	1
3	XG	36	1	0	1200	3	1	12	0	12	0	0	0	2	1	0	1	1	0								0	0	0	1	2	0	0	0	0	0	2	1	0	0	0	1
276	XG	28	1	0	2000	3	1	12	0	12	0	0	1	0	0	1	1	0	1	2	0	0	0	0	3	5	2	0	1	1	0				0	3		0	0	0	0	1
384	XI	20	0	1	200	2	1	11	0	12	0	1	1	1	0	1	1	0	0								0	0	0	0								0	0	0	0	1
133	XG	19	1	0	500	2	1	11	0	12	1	1	0	1	0	0	1	0	0								0	0	0	0								0	0	0	0	0
328	XJ	22	1	0	450	2	1	11	0	12	0	0	0	0	0	0	0		1	0				0	0		0	0	0	0								0	0	0	0	1
352	XJ	17	1	0	0	2	1	11	0	12	1	0	0	0	0	1	1	1	1	3	6	0	0	0	0	9	2	0	1	1	6	6	0	0	0	0	12	2	1	0	1	1
316	XJ	31	1	0	998	2	1	10	0	12	0	1	0	0	0	1	1	0	0								0	0	0	0								0	0	0	0	0
319	XJ	17	1	0	2000	3	1	10	0	12	0	0	0	0	0	1	1	0	1	6	6	0	5	6	0	23	2	0	1	1	2	0	0	0	6	0	8	2	1	0	1	1
362	XJ	18	1	0	800	1	1	8	0	12	1	1	0	1	0	1	1	1	1	0				0	0		0	0	0	0								0	0	0	0	1
385	XI	40	1	0	500	3	1	5	0	12	0	0	1	0	0	0	1	0	0								0	0	0	1	0				0	0		0	0	0	0	1
201	XG	25	1	0	0	2	1	0	0	12	0	0	0	1	0	0	1	1	1	6	6	0	0	3	0	15	2	0	1	1	2	3	0	5	3	0	13	2	1	0	1	0
184	XG	27	1	0	8000	0	0	16	0	13	1	0	1	35	0	0	1	1	1	0				0	0		0	0	0	1	6	5	0	7	3	0	21	2	1	0	0	1
399	XI	23	1	0	998	3	1	16	0	13	0	1	1	22	1	1	1	0	1	4	3	0	0	0	0	7	2	0	1	1	2	3	0	0	0	0	5	2	1	0	1	0
330	XJ	27	0	1	0	0	0	14	0	13	1	0	0	1	0	1	1	1	0								0	0	0	0								0	0	0	0	0
107	XG	38	0	1	2000	0	0	12	0	13	1	1	0	1	0	1	1	0	1	0				0	0		0	0	0	0								0	0	0	0	1
391	XI	25	1	0	2000	0	0	12	0	13	0	0	0	3	0	1	0	0	0								0	0	0	1	0				0	0		0	0	0	0	1
393	XI	20	1	0	1000	0	0	12	0	13	0	1	0	1	0			0	0								0	0	0	0								0	0	0	0	1
123	XG	28	1	0	0	1	1	12	0	13	1	0	0	0	0	1	0	0	1	3	0	0	0	0	0	3	1	0	0	0								0	0	0	0	0
426	XI	32	1	0	1200	1	1	12	0	13	0	1	0	0	0	1	1	0	1	3	0	4	0	6	6	19	2	0	1	0								0	0	0	0	1
34	XG	34	0	1	3000	2	1	12	0	13	1	0	0	1	0	1	0	0	0								0	0	0	0								0	0	0	0	0
395	XI	29	0	1	1500	2	1	12	0	13	0	0	1	1	0	1	1		0								0	0	0	0								0	0	0	0	1
25	XG	31	1	0	87	2	1	12	0	13	1	1	1	3	0	1	1	1	1	6	6	0	0	0	6	18	2	0	1	1	2	4	0	5	0	6	17	2	1	0	1	1
251	XG	53	1	0	3800	2	1	12	0	13	0	1	1	1	0	1	0	0	1	0				0	0		0	0	0	0								0	0	0	0	0
321	XJ	51	1	0	2800	2	1	12	0	13	0	1	1	0	0		0	0	0								0	0	0	1	0				0	0		0	0	0	0	0
22	XG	38	1	0	2500	3	1	12	0	13	1	1	1	0	0	1	1	0	1	0				0	0		0	0	0	0								0	0	0	0	0
131	XG	28	1		2000	9	9	11	0	13	1	1	1	0		0	1		0								0	0	0	1	3	5	4	7	6	0	25	2	1	0	0	1
320	XJ	24	0	1	250	0	0	10	0	13	0	0	0	0	0	1	1	0	1	0				0	0		0	0	0	1	2	0	0	0	0	0	2	1	0	0	0	1
334	XJ	17	0	1	0	0	0	9	0	13	0	0	0	0	1	0	1	0	1	6	6	0	8	6	0	26	2	0	1	0								0	0	0	0	1
333	XJ	20	1	0	0	3	1	7	0	13	1	0	0	1	0	1	1	0	1	6	6	0	8	6	0	26	2	0	1	1	2	3	0	0	0	0	5	2	1	0	1	1
403	XI	34	0	1	1000	0	0	6	0	13	1	0	1	10	0	1	1	1	1	3	0	0	0	6	6	15	2	0	1	0								0	0	0	0	1
404	XI	40	0	1	1996	2	1	6	0	13	0	0	0	1	0	1	0	0	0								0	0	0	0								0	0	0	0	0
360	XJ	24	1	0	400	2	1	6	0	13	0	0	0	3	0	0	0	0	0								0	0	0	0								0	0	0	0	1
35	XG	33	1	0	2000	2	1	5	0	13	1	1	1	10	0	1	1	0	1	4	0	0	0	0	0	4	2	0	1	1	4	0	6	7	6	6	29	3	1	1	1	1
265	XG	23	1	0	1700	0	0	15	0	14	0	0	1	1	0	0	0	0	0								0	0	0	1	2	0	0	0	0	0	2	1	0	0	0	1
353	XJ	22	1	0	800	0	0	13	0	14	0	1	0	1	0	0	1	0	1	6	6	0	0	0	6	18	2	0	1	1	0				0	0		0	0	0	0	1
332	XJ	39	1	0	998	2	1	13	0	14	1	0	0	0	0	1	1	1	1	0				0	0		0	0	0	1	0				0	0		0	0	0	0	1
300	XJ	19	1	0	2500	0	0	12	0	14	0	1	1	0	0	1	1	0	1	2	6	7	8	3	6	32	3	1	1	1	6	0	0	0	0	0	6	2	1	0	1	1
331	XJ	35	1	0	998	0	0	12	0	14	1	1	1	18	0	0	1	1	1	6	6	7	5	6	6	36	3	1	1	1	6	6	7	5	6	6	36	3	1	1	1	1
430	XI	19	1	0	1800	0	0	12	0	14	0	0	0	12	0	0	1	0	1	6	6	0	0	0	3	15	2	0	1	1	2	0	4	0	0	0	6	2	1	0	1	0
100	XG	30	1	0	1800	1	1	12	0	14	0	0	0	3	0	0	1	0	0								0	0	0	0								0	0	0	0	1
278	XG	34	1	0	1200	1	1	12	0	14	0	0	1	0	0	1	1	1	1	2	0	0	0	3	0	5	2	0	1	1	0				3	0		0	0	0	0	1
12	XG	19	0	1	2000	2	1	12	0	14	0	0	1	3	0	1	1	1	1	6	6	0	0	0	6	18	2	0	1	1	0				0	0		0	0	0	0	0
102	XG	34	0	1	3000	2	1	12	0	14	0	0	0	1	0		0	0	1	0				0	0		0	0	0	0								0	0	0	0	0
36	XG	39	1	0	1500	2	1	12	0	14	0	0	1	0	1	0	0	0	0								0	0	0	0								0	0	0	0	0
381	XI	20	1	0	0	2	1	12	0	14	0	1	0	0	1	0	0	0	0								0	0	0	0								0	0	0	0	1
326	XJ	33	1	0	1300	3	1	12	0	14	0	1	0	0	0	0	0	0	0								0	0	0	0								0	0	0	0	0
382	XI	20	1	0	1200	3	1	12	0	14	0	0	1	1	0	1	0	0	0								0	0	0	0								0	0	0	0	1
378	XI	19	1	0	1010	4	1	12	0	14	1	0	0	1	0	1	1	0	0								0	0	0	0								0	0	0	0	0
202	XG	38	1	0	440	2	1	11	0	14	1	1	0	1	0	1	1	1	1	0				0	0		0	0	0	1	0				6	6		0	0	0	0	0
33	XG	25	1	0	954	3	1	11	0	14	0	0	0	0	0	0	0	0	0								0	0	0	0								0	0	0	0	0
350	XJ	44	1	0	2500	3	1	11	0	14	1	1	1	1	1	0	1	0	1	3	4	0	0	0	0	7	2	0	1	1	3	4	0	0	0	0	7	2	1	0	1	1
412	XI	39	1	0	1500	2	1	10	0	14	0	1	1	0	0	0		0	1	0				0	0		0	0	0	0								0	0	0	0	1
295	XJ	35	1	0	3000	1	1	9	0	14	1	1	1	1	0	1	1	0	1	0				0	0		0	0	0	1	0				0	0		0	0	0	0	1
272	XG	29	1	0	80	2	1	9	0	14	0	0	1	0	0		0	0	0								0	0	0	0								0	0	0	0	0
285	XG	27	1	0	4000	2	1	9	0	14	0	0	1	100	0	0	0	0	0								0	0	0	0								0	0	0	0	0
306	XJ	21	1	0	0	2	1	9	0	14	1	0	0	1	0	1	1	0	0								0	0	0	0								0	0	0	0	0
305	XJ	25	1	0	950	3	1	9	0	14	1	0	0	1	1	1	1	0	0								0	0	0	0								0	0	0	0	0
307	XJ	27	1	0	991	1	1	7	0	14	1	1	0	3	0	1	1	0	0								0	0	0	0								0	0	0	0	1
402	XI	30	0	1	2000	0	0	6	0	14	0	0	1	1	0	1	1	1	0								0	0	0	0								0	0	0	0	0
249	XG	34	1	0	400	2	1	6	0	14	0	0	1	0	1	1	1	1	1	6	6	7	8	6	0	33	3	1	1	1	4	5	6	7	6	0	28	3	1	1	1	1
358	XJ	42	0	1	1000	2	1	5	0	14	0	0	1	1	0	1	1	0	0								0	0	0	0								0	0	0	0	1
31	XG	41	1	0	2000	2	1	4	0	14	0	0	0	10	0	1	1	0	0								0	0	0	0								0	0	0	0	1
424	XI	30	1	0	2100	2	1	14	0	15	1	0	0	1	0	1	1	0	0								0	0	0	0								0	0	0	0	1
263	XG	27	0	1	950	3	1	14	0	15	0	0	1	0	0	0	0	0	0								0	0	0	0								0	0	0	0	0
355	XJ	25	1	0	250	0	0	13	0	15	0	1	0	0	0	0	1	0	1	6	6	0	0	6	6	24	2	0	1	0								0	0	0	0	1
394	XI	32	1	0	1300	3	1	13	0	15	0	0	0	0	0	0	1	0	0								0	0	0	0								0	0	0	0	0
367	XI	33	1	0	1200	4	1	13	0	15	1	1	1	1	0	1		0	1	0				0	0		0	0	0	0								0	0	0	0	0
227	XG	22	0	1	1400	0	0	12	0	15	0	0	0	1	0	1	0	0	0								0	0	0	0								0	0	0	0	0
252	XG	23	1	0	998	0	0	12	0	15	1	0	0	0	0	0	0	0	0								0	0	0	0								0	0	0	0	0
308	XJ	37	1	0	946	0	0	12	0	15	1	0	0	0	0	0	1	0	0								0	0	0	1	0				0	0		0	0	0	0	0
356	XJ	16	1	0	0	0	0	12	0	15	1	1	1	0	0	1	1	0	0								0	0	0	0								0	0	0	0	0
396	XI	31	1	0	1800	0	0	12	0	15	0	1	1	0	0	0	1	0	0								0	0	0	0								0	0	0	0	0
69	XG	27	1	0	1200	2	1	12	0	15	0	0	0	10	1	1	1	0	1	6	6	7	0	6	6	31	3	1	1	0								0	0	0	0	1
398	XI	19	1	0	2000	3	1	12	0	15	1	1	0	0	0	1	1	0	1	6	6	7	0	0	0	19	2	0	1	1	4	5	5	0	0	0	14	2	1	0	1	1
400	XI	28	1	0	900	3	1	12	0	15	0	0	1	0	0	0	1	0	1	4	5	0	0	6	3	18	2	0	1	0								0	0	0	0	1
364	XJ	26	1	0	1500	1	1	11	0	15	1	0	1	1	0	1	1	0	1	6	6	0	0	0	0	12	2	0	1	0								0	0	0	0	0
200	XG	26	1	0	200	2	1	11	0	15	1	0	0	0	0	1	1	0	0								0	0	0	0								0	0	0	0	1
273	XG	22	1	0	2000	3	1	11	0	15	1	0	1	2	0	1	1	0	1	3	4	5	7	6	6	31	3	1	1	1	3	3	5	7	6	6	30	3	1	1	1	1
343	XJ	18	0	1	1200	2	1	10	0	15	0	0	1	1	0	0	1	0	1	0				0	0		0	0	0	0								0	0	0	0	1
286	XJ	34	1	0	3000	2	1	10	0	15	0	0	1	28	0	1	1	0	1	6	6	5	5	6	3	31	3	1	1	0								0	0	0	0	1
315	XJ	36	1	0	500	2	1	10	0	15	0	1	1	0	0	0	1	0	0								0	0	0	0								0	0	0	0	0
416	XI	34	1	0	1100	2	1	10	0	15	0	0	1	0	0	1	0	0	0								0	0	0	0								0	0	0	0	0
418	XI	40	1	0	5000	2	1	9	0	15	0	0	1	0	0	1	1	0	1	3	5	5	0	6	0	19	2	0	1	0								0	0	0	0	0
335	XJ	31	1	0	1350	2	1	14	0	16	1	0	0	0	0	1	1	0	1	6	6	0	0	0	0	12	2	0	1	1	0				0	0		0	0	0	0	1
377	XI	24	1	0	800	3	1	13	0	16	0	0	0	0	0	0	1	0	0								0	0	0	1	0				0	0		0	0	0	0	1
262	XG	26	0	1	700	2	1	12	0	16	0	0	1	1	0	0	1	0	0								0	0	0	0								0	0	0	0	1
408	XI	42	0	1	1500	2	1	12	0	16	0	0	0	1	0	1	1	1	1	0				0	0		0	0	0	1	0				0	0		0	0	0	0	1
435	XI	37	0	1	6000	2	1	12	0	16	1	0	1	10	1	1	0	0	1	6	3	0	0	0	0	9	2	0	1	1	0				0	0		0	0	0	0	0
60	XG	26	1	0	4000	2	1	12	0	16	0	1	0	10	0	0	1	0	1	6	0	0	0	0	0	6	2	0	1	1	2	0	0	0	0	0	2	1	0	0	1	0
180	XG	22	1	0	7000	2	1	12	0	16	1		1	35	0	0	0	0	1	0				0	0		0	0	0	1	2	0	4	5	6	3	20	2	1	0	0	1
363	XJ	25	1	0	1000	2	1	12	0	16	0	0	0	0	0	1	1		0								0	0	0	0								0	0	0	0	1
271	XG	21	0	1	1500	3	1	12	0	16	0	1	1	1	0	1	1	0	0								0	0	0	0								0	0	0	0	0
351	XJ	32	0	1	1500	2	1	11	0	16	1	0	0	1	0	1	1	0	1	0				0	0		0	0	0	1	0				0	0		0	0	0	0	1
77	XG	21	0	1	3500	2	1	10	0	16	1	1	0	21	1	1	1	1	1	2	6	7	8	3	3	29	3	1	1	1	6	3	4	5	3	3	24	2	1	0	1	0
30	XG	33	0	1	1800	0	0	8	0	16	1	0	0	1	1	0	1	0	0								0	0	0	0								0	0	0	0	0
357	XJ	20	0	1	800	2	1	15	0	17	1	0	0	1	0	0	1	0	1	6	6	7	0	0	0	19	2	0	1	1	2	4	0	0	0	0	6	2	1	0	1	1
256	XG	34	1	0	2800	2	1	13	0	17	0	1	0	0	0	1	0	0	0								0	0	0	0								0	0	0	0	1
27	XG	25	0	1	300	2	1	12	0	17	1	0	0	1	0	1	1	0	0								0	0	0	0								0	0	0	0	0
106	XG	47	1	0	2000	2	1	12	0	17	1	1	0	1	1	0	1	0	1	0				0	0		0	0	0	0								0	0	0	0	1
241	XG	44	0	1	2000	3	1	12	0	17	0	0	0	1	0	1	0	0	0								0	0	0	0								0	0	0	0	0
85	XG	34	1	0	600	1	1	11	0	17	0	0	0	0	0	1	1	1	0								0	0	0	0								0	0	0	0	1
113	XG	19	1	0	5000	2	1	11	0	17	0	0	1	20	0	1	1	0	1	6	6	0	0	0	0	12	2	0	1	1	0				0	0		0	0	0	0	1
195	XG	22	1	0	3000	4	1	10	0	17	0	1	1	4	1	0	1	0	1	0				6	0		0	0	0	0								0	0	0	0	0
339	XJ	54	1	0	998	0	0	7	0	17	1	1	1	0	0	0	1	1	1	4	5	0	0	0	0	9	2	0	1	1	2	3	0	0	0	0	5	2	1	0	1	1
301	XJ	50	1	0	2500	0	0	5	0	17	1	0	1	0	1	1	1	0	1	2	0	0	0	6	0	8	2	0	1	0								0	0	0	0	1
78	XG	37	1	0	2000	0	0	15	0	18	0	0	0	1	1	1	1	0	1	4	5	0	5	0	0	14	2	0	1	1	0				0	0		0	0	0	0	1
79	XG	26	1	0	100	2	1	15	0	18	0	0	0	0	0	1	1	0	1	0				0	0		0	0	0	0								0	0	0	0	1
344	XJ	27	1	0	998	3	1	14	0	18	0	0	0	1	0	1	1	0	0								0	0	0	0								0	0	0	0	1
225	XG	31	1	0	0	2	1	13	0	18	1	1	1	1	0	0	1	0	1	0				0	0		0	0	0	1	2	5	0	5	6	6	24	2	1	0	0	1
61	XG	25	1	0	1000	0	0	12	0	18	0	0	0	10	0	0	0	0	0								0	0	0	1	2	0	0	0	0	0	2	1	0	0	0	0
298	XJ	22	1	0	0	0	0	12	0	18	0	0	0	0	0	0	0	0	1	0				0	0		0	0	0	1	0				0	0		0	0	0	0	1
137	XG	29	0	1	1028	2	1	12	0	18	0	0	1	1	0	1	0	0	0								0	0	0	0								0	0	0	0	0
341	XJ	32	0	1	1500	2	1	12	0	18	1	0	1	1	0	1	1		0								0	0	0	0								0	0	0	0	0
240	XG	30	1	0	1000	2	1	12	0	18	0	0	1	1	0	0		0	0								0	0	0	1	3	0	0	0	0	0	3	1	0	0	0	0
254	XG	30	1	0	500	2	1	12	0	18	1	0	1	10	0	1	1	0	1	0				0	0		0	0	0	0								0	0	0	0	0
84	XG	30	1	0	0	3	1	12	0	18	0	0	0	0	0	0	1	0	1	0				0	0		0	0	0	0								0	0	0	0	0
253	XG	23	1	0	2000	1	1	11	0	18	0		1	0	1	0	1	0	0								0	0	0	0								0	0	0	0	0
266	XG	21	1	0	850	2	1	10	0	18	1	0	0	3	0	1	1	0	1	0				0	0		0	0	0	1	0				0	0		0	0	0	0	1
348	XJ	23	1	0	3000	2	1	9	0	18	1	0	1	20	1	1	1	0	1	0				0	0		0	0	0	1	0				0	0		0	0	0	0	0
116	XG	36	1	0	1500	0	0	12	0	19	1	0	0	1	0	1	0	0	1	0				0	0		0	0	0	0								0	0	0	0	0
28	XG	28	1	0	2000	2	1	12	0	19		0	0	5	0	0		0	1	0				0	0		0	0	0	0								0	0	0	0	0
95	XG	43	1	0	700	3	1	5	0	19	1	0	0	0	0	0	0	1	1	2	0	0	0	0	0	2	1	0	0	0								0	0	0	0	0
26	XG	33	0	1	350	0	0	10	0	20	0	1	0	0	0	1	0	1	0								0	0	0	0								0	0	0	0	0
2	XG	39	1	0	1200	2	1	12	0	22	1	0	1	0	0	1	1	0	0								0	0	0	0								0	0	0	0	0
392	XI	37	1	0	400	2	1	12	0	23	0	0	1	0	0	1	1	0	0								0	0	0	0								0	0	0	0	0
96	XG	25	1	0	0	2	1	13	0	24	0	1	0	0	0	1	0	0	0								0	0	0	0								0	0	0	0	0
97	XG	59	1	0	3300	0	0	12	0	24	0	1	0	10			0	0	0								0	0	0	0								0	0	0	0	0
427	XI	40	1	0	1200	0	0	14	0	25	0	0	1	1	0	1	1	0	0								0	0	0	0								0	0	0	0	1
32	XG	34	1	0	3500	2	1	18	0	27	1	0	1	2	0	0	0	0	0								0	0	0	0								0	0	0	0	0
89	XG	24	1	0	1000	1	1	12	1	5	1	0	1	30	0	1	1	0	1	6	6	7	6	6	6	37	3	1	1	0								0	0	0	0	0
291	XJ	24	1	0	1500	0	0	11	1	5	0	1	0	35	0	1	1	1	1	6	0	0	0	0	0	6	2	0	1	1	3	0	4	5	0	6	18	2	1	0	1	1
389	XI	25	1	0	2000	2	1	11	1	5	1	0	1	74	0	1	1	0	1	2	6	4	5	6	6	29	3	1	1	1	4	5	5	0	6	6	26	2	1	0	1	0
65	XG	22	1	0	5000	2	1	9	1	5	1	0	0	35	0	1	1	0	1	6	6	7	0	0	0	19	2	0	1	1	4	0	6	0	0	0	10	2	1	0	1	1
150	XG	25	1	0	7000	4	1	16	1	6	1	0	1	12	1	0	1	0	1	6	0	0	7	6	6	25	2	0	1	1	4	0	4	0	0	6	14	2	1	0	1	0
16	XG	25	1	0	5000	1	1	12	1	6	1	1	1	30	1	0	1	0	0								0	0	0	0								0	0	0	0	0
88	XG	34	1	0	500	3	1	10	1	6	1	1	1	10	1	0	1	0	0								0	0	0	1	6	6	7	7	6	6	38	3	1	1	0	1
226	XG	19	1	0	5000	0	0	12	1	7	1	1	0	40	1	1	1	1	1	6	6	0	0	6	0	18	2	0	1	1	6	6	0	0	0	6	18	2	1	0	1	0
257	XG	20	1	0	3000	0	0	12	1	7	1	1	0	100	1	0	1	1	1	2	3	0	7	6	6	24	2	0	1	1	4	6	7	7	6	6	36	3	1	1	1	1
287	XJ	24	1	0	3000	0	0	12	1	7	1	1	1	20	1	1	1	0	1	0				0	0		0	0	0	1	4	5	7	7	6	6	35	3	1	1	0	0
129	XG	25	1	0	2000	1	1	12	1	7	0	1	1	3		1	1	0	0								0	0	0	0								0	0	0	0	0
83	XG	21	1	0	2500	2	1	12	1	7	0	0	0	50	1	1	1	0	1	6	6	0	0	0	0	12	2	0	1	0								0	0	0	0	1
366	XJ	28	1	0	2500	0	0	11	1	7	1	1	1	10	1	0	1	0	0								0	0	0	1	0				0	6		0	0	0	0	1
45	XG	19	1	0	8400	0	0	10	1	7	1	1	0	35	0	1	1	1	1	2	0	0	0	6	0	8	2	0	1	1	3	0	0	0	6	0	9	2	1	0	1	1
59	XG	24	1	0	2000	0	0	10	1	7	0	1	0	49	0	0	1	0	1	6	6	0	0	0	0	12	2	0	1	1	0				0	0		0	0	0	0	0
233	XG	21	1	0	8000	2	1	10	1	7	0	0	1	10	1	1	1	0	1	3	5	5	0	0	0	13	2	0	1	1	3	5	5	0	0	0	13	2	1	0	1	0
413	XI	20	1	0	1500	2	1	9	1	7	1	0	1	4	1	0	1	1	1	6	6	7	0	6	0	25	2	0	1	1	0				0	0		0	0	0	0	1
245	XG	32	1	0	3500	2	1	8	1	7	1	1	1	70	1	0	1	0	0								0	0	0	0								0	0	0	0	0
296	XJ	30	1	0	1500	2	1	7	1	7	1	1	1	10	1	1	1	0	1	6	6	0	0	6	0	18	2	0	1	1	0				0	6		0	0	0	0	0
166	XG	47	1	0	5000	0	0	12	1	8	1	0	1	21	1	1	1	1	0								0	0	0	0								0	0	0	0	1
38	XG	26	1	0	1500	3	1	12	1	8	1	0	1	40	1	1	1	0	0								0	0	0	0								0	0	0	0	0
154	XG	23	1	0	3000	2	1	11	1	8	1	0	0	7	0	1	1	1	1	3	6	0	0	6	0	15	2	0	1	1	4	3	0	0	6	0	13	2	1	0	1	0
42	XG	25	1	0	1200	2	1	10	1	8	1	0	0	60	1	1	0	0	0								0	0	0	1	4	3	0	0	0	0	7	2	1	0	0	1
206	XG	18	1	0	1000	2	1	10	1	8	1	0	0	50	1	0	1	1	1	4	5	6	7	0	6	28	3	1	1	1	3	4	5	0	0	0	12	2	1	0	1	1
49	XG	19	1	0	5000	3	1	10	1	8	0	1	1	8	0	1	1	1	1	6	6	0	0	6	0	18	2	0	1	1	4	5	0	0	6	6	21	2	1	0	1	1
193	XG	18	1	0	2000	3	1	10	1	8	0	0	0	1	0	1	1	0	1	6	6	0	0	6	0	18	2	0	1	1	6	6	0	0	6	0	18	2	1	0	1	0
205	XG	19	1	0	3000	3	1	7	1	8	1	0	1	10	0	1	1	1	1	0				0	0		0	0	0	1	6	6	7	8	0	0	27	3	1	1	0	1
93	XG	26	1	0	1500	0	0	6	1	8	1	1	0	35	1	1	1	0	1	6	6	7	8	0	6	33	3	1	1	1	4	5	7	8	0	0	24	2	1	0	1	1
370	XI	21	1	0	6000	0	0	4	1	8	0	0	1	80	0	1	1	1	1	6	6	0	0	0	0	12	2	0	1	1	4	5	0	0	0	0	9	2	1	0	1	0
312	XJ	19	1	0	4	2	1	17	1	9	1	0	0	30	0	0	1	0	1	4	0	0	5	6	0	15	2	0	1	1	4	0	0	5	6	0	15	2	1	0	1	1
50	XG	23	1	0	1800	2	1	12	1	9	0	1	1	4	0	1	1	0	1	0				0	0		0	0	0	1	0				0	0		0	0	0	0	0
156	XG	22	1	0	900	2	1	12	1	9	0	0	1	15	0	0	1	0	1	6	6	0	7	6	0	25	2	0	1	1	3	0	0	0	6	0	9	2	1	0	1	0
423	XI	22	1	0	9000	2	1	11	1	9	0	0	1	70	1	1	1	0	1	6	6	0	0	6	0	18	2	0	1	0								0	0	0	0	0
190	XG	20	1	0	1500	3	1	11	1	9	0	0	1	100	1	0	1	1	1	3	3	0	5	0	0	11	2	0	1	1	2	0	0	0	0	0	2	1	0	0	1	0
182	XG	21	1	0	1500	2	1	10	1	9	1	1	1	30	0	1	1	0	1	2	0	0	0	0	0	2	1	0	0	0								0	0	0	0	1
224	XG	18	1	0	3000	2	1	10	1	9	0	0	1	30	0	1	1	1	1	2	3	0	0	3	3	11	2	0	1	1	2	3	0	0	3	3	11	2	1	0	1	1
280	XG	28	1	0	2000	2	1	10	1	9	1	1	1	12	0	1	1	1	1	6	0	7	0	6	6	25	2	0	1	1	6	0	7	8	6	6	33	3	1	1	1	1
347	XJ	19	1	0	2000	3	1	10	1	9	0	1	0	50	1	1	1	1	1	4	5	0	0	6	6	21	2	0	1	1	4	5	0	0	6	6	21	2	1	0	1	1
58	XG	24	1	0	4000	2	1	9	1	9	1	1	1	49	1	1	1	1	1	6	6	4	6	6	6	34	3	1	1	1	4	5	4	6	6	6	31	3	1	1	1	1
209	XG	21	1	0	1500	2	1	8	1	9	1	1	0	0	1	0	1	0	1	6	3	0	6	0	0	15	2	0	1	1	4	3	0	5	0	0	12	2	1	0	1	1
19	XG	36	1	0	3000	3	1	8	1	9	1	1	0	10	1	0	1	1	1	0				0	0		0	0	0	1	4	5	6	6	0	6	27	3	1	1	0	1
109	XG	26	1	0	8000	4	1	8	1	9	1	1	1	10	0	1	1	0	1	6	6	7	8	6	3	36	3	1	1	1	0				0	0		0	0	0	0	1
336	XJ	23	1	0	8000	2	1	7	1	9	0	0	0	80	0	1	1	0	1	0				0	0		0	0	0	1	0				0	0		0	0	0	0	0
232	XG	29	0	1	2000	2	1	5	1	9	0	1	0	10	0	0	1	0	1	4	5	0	0	0	0	9	2	0	1	1	4	5	0	0	0	0	9	2	1	0	1	1
279	XG	24	1	0	950	2	1	5	1	9	1	1	0	8	1	1	1	1	1	6	6	0	0	6	0	18	2	0	1	1	3	4	0	0	6	0	13	2	1	0	1	1
56	XG	24	1	0	6000	1	1	15	1	10	1	1	1	50	1	1	1	0	1	6	6	7	8	3	3	33	3	1	1	1	4	6	4	7	3	3	27	3	1	1	1	0
46	XG	27	1	0	8000	1	1	13	1	10	1	1	1	20	0	1	1	0	0								0	0	0	0								0	0	0	0	0
196	XG	22	1	0	1200	0	0	12	1	10	0	0	1	5	0	0	1	0	1	4	5	0	0	6	0	15	2	0	1	1	3	0	0	0	6	0	9	2	1	0	1	1
236	XG	30	0	1	3000	2	1	12	1	10	1	0	1	30	0	1	1	0	1	2	3	0	0	6	6	17	2	0	1	1	6	6	0	0	6	6	24	2	1	0	1	1
4	XG	23	1	0	930	2	1	12	1	10	1	1	1	35	1	1	1	1	1	6	6	7	0	3	6	28	3	1	1	1	0				0	0		0	0	0	0	0
141	XG	26	1	0	5000	2	1	12	1	10	1	1	1	28	1	1	1	0	1	0				0	0		0	0	0	1	0				0	0		0	0	0	0	0
191	XG	33	1	0	300	2	1	12	1	10	1	0	1	5	0	0	1	1	1	0				0	0		0	0	0	1	0				0	0		0	0	0	0	0
288	XJ	19	1	0	2000	2	1	12	1	10	1	0	1	12	0	1	1	0	1	6	6	0	0	6	0	18	2	0	1	1	4	5	0	0	6	6	21	2	1	0	1	1
346	XJ	26	1	0	3000	2	1	12	1	10	1	1	1	20	1	1	1	1	1	6	6	6	6	6	6	36	3	1	1	1	6	6	6	6	6	6	36	3	1	1	1	1
20	XG	28	0	1	4000	3	1	12	1	10	0	0	1	21	0	1	1	0	1	6	0	0	0	0	0	6	2	0	1	1	0				0	0		0	0	0	0	1
63	XG	29	1	0	1500	4	1	12	1	10	1	0	1	15	1	1	1	1	1	4	5	0	0	0	0	9	2	0	1	1	3	5	5	0	0	0	13	2	1	0	1	1
70	XG	22	1	0	4000	0	0	10	1	10	1	0	1	9	1	1	1	1	1	6	5	0	8	6	0	25	2	0	1	1	4	3	0	6	6	0	19	2	1	0	1	1
213	XG	24	1	0	4000	0	0	10	1	10	0	1	1	30	0	1	1	1	1	6	5	6	5	6	3	31	3	1	1	1	6	5	6	5	6	3	31	3	1	1	1	1
259	XG	21	1	0	3000	0	0	10	1	10	1	1	0	10	1	0	1	1	1	6	6	0	0	3	0	15	2	0	1	1	2	0	0	6	0	0	8	2	1	0	1	0
51	XG	22	1	0	3000	3	1	10	1	10	0	0	1	10	1	1	1	1	1	6	3	0	6	0	0	15	2	0	1	1	3	3	0	5	0	0	11	2	1	0	1	0
244	XG	27	1	0	3500	2	1	9	1	10	0	0	1	15	1	1	1	1	1	6	6	0	6	3	6	27	3	1	1	1	6	6	0	6	3	6	27	3	1	1	1	1
130	XG	41	0	1	900	2	1	6	1	10	1	0	1	10	0	1	1	1	1	0				0	0		0	0	0	1	0				0	0		0	0	0	0	0
419	XI	23	1	0	1000	0	0	4	1	10	1	1	0	20	0	1	0	0	0								0	0	0	1	0				0	0		0	0	0	0	0
87	XG	42	1	0	1500	2	1	1	1	10	0	0	1	4	0	0	1	1	1	0				0	0		0	0	0	0								0	0	0	0	0
322	XJ	22	1	0	1500	3	1	15	1	11	0	1	0	1	0	0	1	0	1	0				0	0		0	0	0	1	0				0	0		0	0	0	0	1
114	XG	20	1	0	3500	0	0	12	1	11	0	0	1	14	1	1	1	0	1	6	6	0	0	0	0	12	2	0	1	1	3	0	0	0	0	0	3	1	0	0	1	0
44	XG	29	0	1	2500	2	1	12	1	11	1	0	1	30	1	1	1	0	0								0	0	0	1	0				0	0		0	0	0	0	1
5	XG	25	1	0	3000	2	1	12	1	11	1	1	0	35	1	0	1	0	1	6	6	0	5	6	6	29	3	1	1	1	0				0	0		0	0	0	0	1
174	XG	26	1	0	3000	2	1	12	1	11	1	0	1	21	1	1	1	1	1	6	5	0	0	0	0	11	2	0	1	1	6	6	0	8	3	6	29	3	1	1	1	1
313	XJ	27	1	0	9000	3	1	12	1	11	1	1	1	25	1	1	1	0	0								0	0	0	1	0				0	0		0	0	0	0	1
359	XJ	24	1	0	1500	3	1	11	1	11	0	0	1	15	0	0	1	0	1	6	6	7	0	0	0	19	2	0	1	1	3	4	6	0	6	6	25	2	1	0	1	1
337	XJ	22	1	0	3992	2	1	10	1	11	1	0	1	28	0	1	1	0	1	6	6	0	0	0	0	12	2	0	1	1	4	4	0	0	0	0	8	2	1	0	1	1
115	XG	21	1	0	3000	3	1	10	1	11	1	1	0	10	0	0	1	0	1	6	6	0	0	0	0	12	2	0	1	1	3	4	0	0	6	0	13	2	1	0	1	1
229	XG	22	1	0	6000	3	1	10	1	11	0	0	1	10	0	1	1	0	1	4	6	0	5	0	6	21	2	0	1	1	6	6	7	5	0	6	30	3	1	1	1	1
72	XG	25	1	0	2000	2	1	9	1	11	0	1	1	21	0	0	1	0	1	6	6	4	8	3	3	30	3	1	1	1	4	6	4	8	3	3	28	3	1	1	1	0
110	XG	29	1	0	1500	2	1	9	1	11	1	0	0	30	1	1	1	0	1	6	6	7	8	6	6	39	3	1	1	1	4	3	6	7	6	6	32	3	1	1	1	0
187	XG	45	1	0	2500	2	1	9	1	11	1	1	1	3	0	1	1	0	1	6	3	0	5	0	0	14	2	0	1	1	6	3	0	5	0	0	14	2	1	0	1	0
217	XG	20	1	0	4000	0	0	3	1	11	1	1	0	8	0	0	1	1	1	6	5	5	0	3	0	19	2	0	1	1	6	5	7	0	3	0	21	2	1	0	1	1
134	XG	27	1	0	1000	2	1	15	1	12	0	0	0	10	0	1	1	0	1	3	4	0	0	0	0	7	2	0	1	1	3	4	0	0	0	0	7	2	1	0	1	0
66	XG	21	1	0	4000	0	0	12	1	12	1	0	1	15	0	1	1	0	1	6	6	0	7	0	0	19	2	0	1	1	3	0	0	6	0	6	15	2	1	0	1	0
159	XG	25	1	0	1500	2	1	12	1	12	0	0	1	30	1	1	1	0	1	6	6	0	0	0	0	12	2	0	1	1	4	6	5	5	0	0	20	2	1	0	1	1
165	XG	20	1	0	1500	2	1	12	1	12	0	0	1	20	0	1	1	0	1	6	0	0	0	0	0	6	2	0	1	1	3	0	0	0	0	0	3	1	0	0	1	1
275	XG	26	1	0	1500	2	1	12	1	12	1	1	0	100	1	1	1	1	1	3	3	7	6	6	0	25	2	0	1	1	6	6	7	7	6	0	32	3	1	1	1	1
372	XI	18	1	0	2000	2	1	12	1	12	0	0	0	40	1	0	0	0	1	2	0	0	0	0	0	2	1	0	0	1	3	3	0	0	0	0	6	2	1	0	1	1
1	XG	59	1	0	3000	3	1	12	1	12	1	1	1	50	0	0	1	0	0								0	0	0	0								0	0	0	0	1
243	XG	23	1	0	5000	3	1	12	1	12	1	1	1	50	1	0	1	0	1	6	6	0	0	0	0	12	2	0	1	1	2	5	0	0	0	0	7	2	1	0	1	0
268	XG	27	1	0	5000	3	1	12	1	12	0	0	0	15	1	0	1	0	0								0	0	0	1	2	3	0	0	6	6	17	2	1	0	0	1
186	XG	21	1	3	6000	1	1	11	1	12	1	0	1	20	1	1	1	1	1	2	3	0	0	3	0	8	2	0	1	1	6	6	6	7	6	0	31	3	1	1	1	1
373	XI	35	0	1	5000	2	1	11	1	12	1	1	0	30	0	1	1	1	0								0	0	0	0								0	0	0	0	1
48	XG	30	1	0	950	2	1	11	1	12	0	0	0	40	0	1	1	1	1	6	5	0	0	6	6	23	2	0	1	1	0				6	6		0	0	0	0	1
111	XG	21	1	0	6000	2	1	11	1	12	1	1	1	21	0	1	1	0	1	6	6	0	0	0	0	12	2	0	1	1	2	0	0	0	3	0	5	2	1	0	1	1
117	XG	31	1	0	2000	2	1	11	1	12	0	1	1	3	1	1	1	0	1	6	6	0	0	0	0	12	2	0	1	1	2	3	0	0	0	3	8	2	1	0	1	1
188	XG	21	1	0	3000	2	1	11	1	12	0	1	1	70	0	1	1	0	1	0				0	0		0	0	0	1	2	0	0	0	6	0	8	2	1	0	0	1
380	XI	27	1	0	3500	3	1	11	1	12	1	0	1	50	1	1	1	0	0								0	0	0	0								0	0	0	0	0
15	XG	22	1	0	9000	2	1	10	1	12	1	1	0	3	1	1	1	1	1	6	6	7	8	6	6	39	3	1	1	1	6	4	0	0	0	0	10	2	1	0	1	1
155	XG	21	1	0	2000	2	1	10	1	12	0	1	0	12	0	0	1	1	0								0	0	0	1	2	0	0	0	3	0	5	2	1	0	0	0
207	XG	25	1	0	100	2	1	10	1	12	0	1	0	40	0	0	1	0	1	0				0	0		0	0	0	1	3	0	0	0	0	0	3	1	0	0	0	1
437	XI	34	1	0	2000	2	1	10	1	12	1	1	0	60	1	0	1	1	1	6	5	7	0	0	0	18	2	0	1	1	4	5	6	0	0	0	15	2	1	0	1	1
194	XG	25	0	1	2000	0	0	9	1	12	0	1	0	20	0	1	1	1	1	6	6	0	0	0	0	12	2	0	1	1	2	4	0	0	0	0	6	2	1	0	1	1
401	XI	28	1	0	3000	0	0	9	1	12	0	0	1	15	0	1	1	0	0								0	0	0	0								0	0	0	0	1
112	XG	19	1	0	2500	2	1	9	1	12	1	1	1	100	0	1	1	0	1	3	0	0	0	0	0	3	1	0	0	0								0	0	0	0	0
127	XG	22	1	0	3000	2	1	9	1	12	1	1	0	100	0	1	1	0	1	6	6	0	5	0	0	17	2	0	1	1	2	0	0	0	0	0	2	1	0	0	1	1
168	XG	19	1	0	1000	2	1	9	1	12	1	1	0	30	0	0	1	0	1	6	6	0	0	6	3	21	2	0	1	1	0				3	3		0	0	0	0	0
185	XG	18	1	0	1000	2	1	9	1	12	0	0	0	28	0	1	1	0	1	6	6	0	0	0	0	12	2	0	1	1	4	5	0	0	0	0	9	2	1	0	1	1
289	XJ	47	1	0	2000	2	1	9	1	12	1	0	0	2	0	0	1	0	0								0	0	0	0								0	0	0	0	1
108	XG	21	1	0	2500	3	1	9	1	12	1	1	0	10	1	1	1	1	1	4	3	0	0	0	0	7	2	0	1	1	3	3	4	0	6	0	16	2	1	0	1	1
431	XI	18	1	0	4000	3	1	9	1	12	1	1	0	70	0	0	1	0	1	2	0	0	0	6	3	11	2	0	1	0								0	0	0	0	0
53	XG	25	1	0	5000	0	0	7	1	12	0	0	1	20	0	1	1	0	1	6	6	7	0	0	0	19	2	0	1	1	2	5	6	0	3	3	19	2	1	0	1	1
17	XG	23	1	0	954	2	1	7	1	12	1	1	1	10	0	1	1	1	1	4	0	0	0	0	0	4	2	0	1	1	4	0	0	0	0	0	4	2	1	0	1	0
68	XG	19	1	0	500	2	1	7	1	12	0	0	1	20	0	1	1	0	1	2	3	0	5	0	6	16	2	0	1	1	3	4	5	5	0	6	23	2	1	0	1	0
230	XG	22	1	0	1500	2	1	7	1	12	0	0	1	10	1	1	1	0	0								0	0	0	1	4	5	0	0	3	3	15	2	1	0	0	1
54	XG	28	1	0	3000	0	0	6	1	12	1	0	0	7	0	1	1	0	1	3	3	7	6	6	6	31	3	1	1	1	3	3	7	6	6	6	31	3	1	1	1	1
13	XG	21	1	0	1000	0	0	5	1	12	0	0	1	28	0	1	1	0	1	6	0	0	0	0	0	6	2	0	1	1	6	6	7	0	6	6	31	3	1	1	1	0
281	XG	26	0	1	3000	3	1	5	1	12	1	1	1	30	0	1	1	0	1	6	6	0	6	6	6	30	3	1	1	0								0	0	0	0	1
417	XI	35	1	0	5000	0	0	16	1	13	0	0	1	10	0	1	1	0	0								0	0	0	0								0	0	0	0	1
247	XG	28	1	0	6000	2	1	13	1	13	0	0	1	30	1	1	1	0	1	4	3	0	7	0	6	20	2	0	1	1	2	3	0	7	0	6	18	2	1	0	1	1
152	XG	22	1	0	6000	0	0	12	1	13	1	0	0	46	0	1	1	0	1	0				0	0		0	0	0	1	2	0	0	0	0	0	2	1	0	0	0	1
387	XI	21	1	0	8000	0	0	12	1	13	0	1	1	10	0	1	0	0	1	6	5	6	0	0	0	17	2	0	1	0								0	0	0	0	0
81	XG	27	1	0	2000	2	1	12	1	13	0	0	0	35	0	1	1	0	1	0				6	0		0	0	0	1	2	0	0	0	0	0	2	1	0	0	0	1
120	XG	22	1	0	5000	2	1	12	1	13	0	0	1	50	1	0	1	1	1	6	6	0	0	0	6	18	2	0	1	0								0	0	0	0	1
142	XG	21	1	0	4000	2	1	12	1	13	1	0	1	20	1	0	1	0	1	6	6	0	0	0	0	12	2	0	1	1	2	3	4	0	0	0	9	2	1	0	1	0
144	XG	22	1	0	4000	2	1	12	1	13	1	1	0	21	1	1	1	0	0								0	0	0	1	6	6	7	8	6	6	39	3	1	1	0	1
199	XG	21	1	0	500	2	1	12	1	13	0	0	1	0	0	1	1	0	1	4	0	4	0	6	0	14	2	0	1	0								0	0	0	0	1
374	XI	25	1	0	1500	2	1	12	1	13	0	1	0	5	0	1	1	0	0								0	0	0	0								0	0	0	0	0
37	XG	28	1	0	3000	3	1	12	1	13	0	0	0	15	0	0	1	0	0								0	0	0	1	3	0	0	0	0	0	3	1	0	0	0	0
197	XG	20	1	0	1500	3	1	12	1	13	0	1	0	30	0	1	1	1	1	6	6	7	8	0	6	33	3	1	1	1	4	5	7	8	0	6	30	3	1	1	1	1
24	XG	24	1	0	1800	2	1	11	1	13	1	1	0	9	0	0	1	1	1	6	6	7	8	3	3	33	3	1	1	1	6	6	7	8	3	3	33	3	1	1	1	1
151	XG	26	1	0	3000	2	1	11	1	13	1	1	1	8	0	1	1	1	1	0				3	3		0	0	0	1	0				3	3		0	0	0	0	1
410	XI	25	1	0	1000	2	1	11	1	13	0	0	1	2	0	1	1	1	1	6	6	5	0	6	6	29	3	1	1	1	0				0	0		0	0	0	0	0
310	XJ	26	0	1	5000	3	1	11	1	13	0	1	1	20	1	1	1	0	0								0	0	0	1	3	3	0	0	0	0	6	2	1	0	0	1
41	XG	20	1	0	1500	3	1	11	1	13	1	0	1	10	0	0	1	1	1	6	6	0	8	3	0	23	2	0	1	1	4	0	0	0	3	0	7	2	1	0	1	1
157	XG	25	1	0	3500	3	1	11	1	13	0	0	0	30	1	1	1	1	0								0	0	0	1	2	3	0	0	0	0	5	2	1	0	0	1
422	XI	21	1	0	5000	0	0	10	1	13	0	1	1	15	0	1	1	0	1	6	6	0	0	0	0	12	2	0	1	0								0	0	0	0	0
11	XG	23	1	0	5000	1	1	10	1	13	1	1	1	50	1	0	1	0	1	6	6	7	8	0	6	33	3	1	1	1	3	5	6	7	0	6	27	3	1	1	1	1
91	XG	23	1	0	700	2	1	10	1	13	0	0	0	30	0	1	1	1	1	6	6	5	0	6	0	23	2	0	1	1	3	5	0	5	6	6	25	2	1	0	1	1
146	XG	22	1	0	5000	2	1	10	1	13	0	1	1	50	1	1	1	0	1	6	6	4	6	3	6	31	3	1	1	1	0				3	0		0	0	0	0	1
390	XI	28	1	0	5000	2	1	10	1	13	0	1	0	12	1	0	1	1	1	6	5	6	0	6	6	29	3	1	1	1	4	5	6	0	0	0	15	2	1	0	1	1
415	XI	22	1	0	1300	2	1	10	1	13	1	1	0	10	1	0	1	0	1	4	6	0	0	0	0	10	2	0	1	1	4	5	0	0	0	0	9	2	1	0	1	1
6	XG	20	1	0	1500	3	1	10	1	13	0	0	0	6	0	0	1	0	1	6	6	7	7	6	6	38	3	1	1	1	0				0	0		0	0	0	0	0
237	XG	18	1	0	3000	3	1	10	1	13	1	0	1	10	0	1	1	1	1	6	0	0	0	0	0	6	2	0	1	1	0				0	0		0	0	0	0	0
172	XG	21	1	0	3000	1	1	9	1	13	1	0	0	15	1	1	1	0	0								0	0	0	0								0	0	0	0	1
118	XG	18	1	0	300	2	1	9	1	13	1	1	0	2	0	1	1	0	1	6	6	7	0	0	3	22	2	0	1	1	4	3	6	0	0	3	16	2	1	0	1	0
221	XG	25	1	0	2000	2	1	9	1	13	0	0	0	11	1	1	1	1	1	0				6	6		0	0	0	1	3	0	0	0	6	6	15	2	1	0	0	1
311	XJ	26	1	0	2000	2	1	9	1	13		1	1	0	0		1	1	1	6	6	0	0	3	3	18	2	0	1	1	6	0	0	0	3	3	12	2	1	0	1	1
323	XJ	23	1	0	0	2	1	9	1	13	1	1	0	0	0	0	1	0	1	2	0	0	0	0	0	2	1	0	0	0								0	0	0	0	1
428	XI	18	1	0	900	2	1	9	1	13	1	0	0	2	0	1	1	0	1	2	0	0	8	3	6	19	2	0	1	1	2	0	0	7	6	0	15	2	1	0	1	0
82	XG	25	1	0	2000	2	1	8	1	13	1	0	1	4	1	0	0	0	0								0	0	0	0								0	0	0	0	0
105	XG	27	1	0	700	3	1	8	1	13	0	1	1	15	0	0	1	0	1	2	0	0	0	0	0	2	1	0	0	0								0	0	0	0	1
164	XG	25	0	1	3000	4	1	8	1	13	0	0	0	10	0	1	1	0	1	2	3	0	0	0	0	5	2	0	1	1	2	0	0	0	0	0	2	1	0	0	1	1
375	XI	18	1	0	5200	1	1	7	1	13	1	1	1	0	0	1	1	0	1	6	3	0	0	0	0	9	2	0	1	1	2	0	0	0	3	6	11	2	1	0	1	0
143	XG	23	1	0	1500	2	1	7	1	13	1	1	1	10	1	1	1	1	1	6	6	0	5	6	3	26	2	0	1	1	2	3	7	5	6	3	26	2	1	0	1	1
75	XG	27	1	0	3000	0	0	6	1	13	1	1	1	5	0	1	1	1	1	0				0	0		0	0	0	1	3	0	0	6	6	6	21	2	1	0	0	1
76	XG	17	1	0	2000	0	0	6	1	13	1	0	0	0	0	1	1	0	1	4	3	0	0	0	0	7	2	0	1	1	2	0	0	0	0	0	2	1	0	0	1	0
269	XG	25	0	1	3000	2	1	6	1	13	0	0	0	40	1	0	1	0	1	3	3	0	0	0	0	6	2	0	1	0								0	0	0	0	1
71	XG	28	1	0	2000	2	1	6	1	13	0	0	1	30	0	0	1	0	1	4	5	0	0	3	3	15	2	0	1	1	4	5	0	0	3	3	15	2	1	0	1	0
126	XG	22	1	0	8400	0	0	5	1	13	0	0	0	35	0	1	1	1	1	4	4	0	0	6	0	14	2	0	1	1	3	3	0	0	0	0	6	2	1	0	1	0
135	XG	25	1	0	2000	3	1	5	1	13	1	0	1	10	1	1	1	1	1	6	5	0	0	6	6	23	2	0	1	1	6	5	7	0	6	6	30	3	1	1	1	1
161	XG	29	1	0	2500	0	0	4	1	13	1	1	0	10	0	1	1	0	1	0				0	0		0	0	0	0								0	0	0	0	0
215	XG	38	1	0	1500	3	1	3	1	13	1	1	1	5	1	1	1	1	1	6	6	0	0	0	6	18	2	0	1	1	4	5	0	0	0	6	15	2	1	0	1	1
179	XG	21	1	0	6000	9	9	14	1	14	0	0	0	100	1	1	1	0	1	2	3	0	0	0	6	11	2	0	1	1	2	3	0	0	0	6	11	2	1	0	1	1
7	XG	21	1	0	6500	2	1	12	1	14	0	0	1	30	1	0	1	1	1	0				0	0		0	0	0	0								0	0	0	0	0
62	XG	21	1	0	1500	2	1	12	1	14	0	0	0	10	1	1	1	0	1	6	5	4	5	3	6	29	3	1	1	1	6	0	4	0	6	6	22	2	1	0	1	0
149	XG	28	1	0	2000	2	1	12	1	14	1	1	1	10	1	1	1	0	1	6	6	0	8	0	0	20	2	0	1	1	4	4	6	7	6	6	33	3	1	1	1	1
222	XG	28	1	0	1500	2	1	12	1	14	1	0	1	50	1	0	1	0	1	6	0	0	0	6	0	12	2	0	1	1	0				0	0		0	0	0	0	0
293	XJ	22	1	0	1000	2	1	12	1	14	1	1	1	10	0	1	1	0	1	6	6	0	0	0	0	12	2	0	1	0								0	0	0	0	1
145	XG	25	1	0	2000	3	1	12	1	14	1	0	1	15	1	1	1	0	1	0				0	0		0	0	0	1	6	6	5	7	0	6	30	3	1	1	0	0
216	XG	27	1	0	6000	3	1	12	1	14	1	1	1	10	0	0	1	0	1	6	6	6	7	6	0	31	3	1	1	0								0	0	0	0	1
429	XI	24	1	0	1500	1	1	11	1	14	1	1	1	10	1	1	1	0	1	2	5	7	7	6	3	30	3	1	1	1	0				0	0		0	0	0	0	0
57	XG	24	1	0	1200	2	1	11	1	14	1	1	1	30	0	1	1	0	1	6	6	0	8	3	6	29	3	1	1	1	4	5	4	7	6	6	32	3	1	1	1	1
354	XJ	20	1	0	2000	2	1	11	1	14	1	1	0	10	0	1	1	0	1	0				0	0		0	0	0	1	3	0	0	0	0	0	3	1	0	0	0	1
432	XI	20	0	1	3000	3	1	11	1	14	0	0	1	100	0	1	1	1	1	6	6	0	0	0	0	12	2	0	1	1	0				0	0		0	0	0	0	1
203	XG	26	1	0	800	3	1	11	1	14	0	1	0	20	1	1	1	0	1	6	6	7	0	0	0	19	2	0	1	0								0	0	0	0	1
214	XG	28	1	0	2000	2	1	10	1	14	0	0	1	100	0	1	1	0	1	0				0	0		0	0	0	1	2	0	0	0	0	0	2	1	0	0	0	0
234	XG	28	1	0	3000	2	1	10	1	14	0	1	1	60	0	0	1	0	1	6	3	4	0	6	6	25	2	0	1	1	4	3	4	0	6	6	23	2	1	0	1	0
421	XI	19	1	0	2000	2	1	10	1	14	0	0	0	15	1	1	1	0	1	6	6	0	0	0	0	12	2	0	1	1	2	0	0	0	0	0	2	1	0	0	1	0
55	XG	22	1	0	4000	3	1	10	1	14	0	1	0	30	1	0	1	0	1	0				0	0		0	0	0	0								0	0	0	0	0
92	XG	19	1	0	500	3	1	10	1	14	0	0	0	30	0	1	1	1	1	6	0	0	0	0	0	6	2	0	1	1	2	0	0	0	0	3	5	2	1	0	1	1
175	XG	18	1	0	2000	1	1	9	1	14	0	0	0	35	0	0	1	1	1	3	3	5	0	0	0	11	2	0	1	1	3	3	5	0	0	0	11	2	1	0	1	0
170	XG	19	0	1	1500	2	1	9	1	14	0	0	0	20	0	1	1	0	1	3	4	5	0	0	0	12	2	0	1	1	3	4	5	0	0	0	12	2	1	0	1	0
124	XG	22	1	0	3500	2	1	9	1	14	0	0	1	14	0	0	1	1	0								0	0	0	1	3	4	5	6	3	3	24	2	1	0	0	1
338	XJ	27	1	0	3000	2	1	9	1	14	1	0	0	25	0	0	1	0	1	6	6	0	0	6	0	18	2	0	1	0								0	0	0	0	0
162	XG	19	1	0	3000	3	1	9	1	14	0	0	0	10	0	1	1	0	1	6	6	0	8	0	0	20	2	0	1	1	4	5	0	7	0	0	16	2	1	0	1	1
125	XG	23	0	1	5000	2	1	8	1	14	0	0	1	30	1	1	1	0	0								0	0	0	0								0	0	0	0	1
192	XG	25	1	2	3000	2	1	7	1	14	1	1	1	15	1	1	1	1	1	6	6	7	8	6	3	36	3	1	1	1	4	5	7	6	6	3	31	3	1	1	1	1
67	XG	28	1	0	2000	0	0	6	1	14	0	1	1	28	1	1	1	1	1	6	6	0	0	3	0	15	2	0	1	1	4	5	6	0	3	0	18	2	1	0	1	1
119	XG	25	1	0	900	2	1	5	1	14	0	0	1	10	1	1	1	1	1	6	6	7	0	0	3	22	2	0	1	1	6	0	7	0	0	3	16	2	1	0	1	1
178	XG	18	1	0	3000	2	1	1	1	14	0	1	1	10	0	0	1	0	1	3	4	0	0	0	0	7	2	0	1	1	3	4	0	0	0	0	7	2	1	0	1	0
211	XG	26	1	0	1500	2	1	15	1	15	0	0	1	20	0	1	1	0	0								0	0	0	1	4	0	0	0	0	0	4	2	1	0	0	1
132	XG	20	1	0	2500	0	0	12	1	15	0	0	0	5	0	1	1	0	0								0	0	0	0								0	0	0	0	0
173	XG	26	1	0	5000	0	0	12	1	15	0	0	0	12	0	0	1	0	0								0	0	0	0								0	0	0	0	1
242	XG	23	1	0	3000	0	0	12	1	15	1	0	1	50	1	1	1	0	1	0				0	3		0	0	0	1	0				0	3		0	0	0	0	0
98	XG	26	1	0	3500	2	1	12	1	15	0	0	1	30	0	0	1	0	1	6	6	0	5	0	0	17	2	0	1	0								0	0	0	0	0
176	XG	22	1	0	1200	2	1	12	1	15	0	0	0	100	0	1	1	0	0								0	0	0	0								0	0	0	0	0
181	XG	23	1	0	5000	2	1	12	1	15	0	1	1	60	0	0	1	0	1	6	6	0	0	0	6	18	2	0	1	1	6	0	0	0	0	6	12	2	1	0	1	1
198	XG	24	1	0	8000	2	1	12	1	15	0	0	1	30	1	0	1	0	1	6	6	0	0	0	0	12	2	0	1	1	3	6	0	5	3	0	17	2	1	0	1	1
204	XG	31	1	0	4000	2	1	12	1	15	0	1	1	35	0	0	1	0	1	6	6	0	0	0	0	12	2	0	1	1	6	6	6	7	6	0	31	3	1	1	1	1
219	XG	23	1	0	5000	2	1	12	1	15	0	0	1	15	0	0	1	0	0								0	0	0	1	2	0	0	0	0	0	2	1	0	0	0	1
228	XG	19	1	0	1500	2	1	12	1	15	1	0	1	30	0	1	1	0	1	6	6	0	8	0	0	20	2	0	1	1	4	5	0	6	6	0	21	2	1	0	1	1
160	XG	19	1	0	400	3	1	12	1	15	0	0	0	9	0	0	1	0	1	6	3	0	5	3	3	20	2	0	1	1	6	6	0	0	3	3	18	2	1	0	1	1
349	XJ	23	1	0	3000	3	1	12	1	15	1	0	1	10	0	1	1	0	1	6	6	6	6	6	6	36	3	1	1	1	6	6	6	6	6	6	36	3	1	1	1	1
177	XG	19	1	0	9000	2	1	11	1	15	0	0	1	105	1	1	1	0	1	4	0	0	0	0	0	4	2	0	1	1	3	0	0	0	0	0	3	1	0	0	1	0
171	XG	22	1	0	4000	3	1	11	1	15	0	0	1	30	0	1	1	0	1	6	6	0	8	6	6	32	3	1	1	1	6	6	0	0	0	0	12	2	1	0	1	1
303	XJ	26	1	0	3000	3	1	11	1	15	1	0	0	30	1	1	1	0	0								0	0	0	1	3	2	2	6	6	0	19	2	1	0	0	0
433	XI	21	0	1	6000	0	0	10	1	15	0	0	1	20	0	1	1	0	1	6	4	0	6	6	6	28	3	1	1	1	0				0	0		0	0	0	0	1
371	XI	23	1	0	3000	0	0	10	1	15	1	0	1	10	0	0	1	0	1	6	6	0	0	0	0	12	2	0	1	1	0				0	0		0	0	0	0	0
10	XG	22	1	0	1000	2	1	10	1	15	1	0	0	100	0	0	1	0	1	6	6	0	5	0	3	20	2	0	1	1	0				0	0		0	0	0	0	1
18	XG	23	1	0	3000	2	1	10	1	15	1	1	1	35	0	1	1	0	1	6	6	7	0	6	0	25	2	0	1	1	3	5	6	0	6	6	26	2	1	0	1	0
231	XG	22	1	0	3000	2	1	10	1	15	0	0	1	50	1	1	1	0	1	6	6	0	0	6	0	18	2	0	1	1	4	5	0	0	6	0	15	2	1	0	1	0
414	XI	34	1	0	2000	2	1	10	1	15	0	0	1	50	0	1	1	0	0								0	0	0	1	2	0	4	0	0	0	6	2	1	0	0	0
47	XG	21	1	0	4000	4	1	10	1	15	0	1	0	10	0	1	1	1	1	6	4	7	0	6	0	23	2	0	1	0								0	0	0	0	1
218	XG	24	1	0	5000	0	0	9	1	15	0	0	0	10	0	1	1	0	0								0	0	0	0								0	0	0	0	0
169	XG	28	1	0	1000	2	1	9	1	15	0	1	1	10	0	0	1	1	1	0				0	0		0	0	0	0								0	0	0	0	1
183	XG	21	1	0	1000	2	1	9	1	15	1	1	1	5	1	0	1	1	1	2	0	0	0	0	0	2	1	0	0	1	0				6	0		0	0	0	0	0
436	XI	18	0	1	3000	0	0	8	1	15	0	0	1	1	0	1	0	0	1	6	6	0	0	0	0	12	2	0	1	0								0	0	0	0	1
283	XG	19	0	1	800	1	1	8	1	15	0	0	0	100	1	1	1	0	1	6	6	0	0	6	3	21	2	0	1	1	3	6	0	0	6	3	18	2	1	0	1	1
438	XI	36	1	0	2000	3	1	8	1	15	1	1	1	10	0	1	1	1	1	6	6	7	0	0	0	19	2	0	1	1	4	6	6	0	0	0	16	2	1	0	1	0
282	XG	27	1	0	6000	3	1	7	1	15	0	1	0	4	0	1	1	1	1	6	6	0	0	6	6	24	2	0	1	1	4	5	0	6	6	6	27	3	1	1	1	1
21	XG	29	0	1	5000	2	1	6	1	15	1	1	0	10	1	1	1	0	1	6	6	7	8	6	3	36	3	1	1	1	4	5	6	7	6	3	31	3	1	1	1	0
239	XG	20	1	0	2000	2	1	5	1	15	1	1	1	20	0	1	1	0	1	6	0	0	0	0	0	6	2	0	1	1	0				0	0		0	0	0	0	0
369	XI	29	1	0	2000	2	1	5	1	15	1	0	0	10	1	0	1	0	0								0	0	0	1	0				0	0		0	0	0	0	1
267	XG	29	1	0	3000	0	0	16	1	16	0	0	1	20	1	1	1	0	1	0				0	0		0	0	0	1	0				0	0		0	0	0	0	0
318	XJ	30	1	0	4000	0	0	12	1	16	0	0	1	50	1	1	1	0	1	6	6	0	0	0	0	12	2	0	1	1	4	4	0	0	0	0	8	2	1	0	1	1
220	XG	25	0	1	2500	2	1	12	1	16	1	0	0	10	0	1	0	0	0								0	0	0	0								0	0	0	0	1
39	XG	23	1	0	4000	2	1	12	1	16	1	0	1	25	0	1	1	0	1	6	6	0	6	3	0	21	2	0	1	1	0				0	0		0	0	0	0	0
40	XG	22	1	0	3000	2	1	12	1	16	1	0	1	10	0	1	1	0	1	6	6	7	0	0	0	19	2	0	1	1	4	5	6	5	0	0	20	2	1	0	1	0
64	XG	22	1	0	2000	2	1	12	1	16	1	1	1	5	1	0	1	0	1	6	6	0	0	0	6	18	2	0	1	1	0				0	6		0	0	0	0	1
158	XG	25	1	0	2000	2	1	12	1	16	0	0	0	4	0	1	1	0	1	6	0	0	0	0	0	6	2	0	1	1	0				0	0		0	0	0	0	0
407	XI	23	1	0	300	3	1	12	1	16	1	1	0	2	0	0	1	0	1	0				0	0		0	0	0	1	2	3	0	0	0	0	5	2	1	0	0	1
9	XG	19	1	0	2000	2	1	11	1	16	0	0	0	20	0	0	1	0	0								0	0	0	0								0	0	0	0	1
167	XG	18	1	0	2800	2	1	11	1	16	0	0	0	21	0	1	1	0	1	6	6	0	5	0	0	17	2	0	1	1	2	0	0	0	0	0	2	1	0	0	1	0
388	XI	20	1	0	900	3	1	11	1	16	0	0	0	20	1	1	1	1	1	6	6	0	0	0	6	18	2	0	1	1	3	4	0	0	3	0	10	2	1	0	1	1
23	XG	18	1	0	1500	2	1	10	1	16	0	0	0	42	0	1	1	0	0								0	0	0	0								0	0	0	0	0
52	XG	19	1	0	2000	2	1	9	1	16	1	0	0	10	1	0	1	0	1	4	0	0	0	0	3	7	2	0	1	0								0	0	0	0	1
73	XG	22	0	1	8000	3	1	9	1	16	0	0	1	40	1	1	1	0	1	4	6	0	0	0	0	10	2	0	1	1	0				0	0		0	0	0	0	1
434	XI	22	1	0	4000	3	1	9	1	16	1	1	0	30	0	0	1	1	1	6	5	0	0	0	0	11	2	0	1	1	2	0	0	0	0	0	2	1	0	0	1	1
314	XJ	23	1	0	2000	0	0	7	1	16	1	0	0	15	1	0	1	0	1	2	0	0	0	0	0	2	1	0	0	0								0	0	0	0	0
210	XG	38	1	0	3000	0	0	13	1	17	1	0	1	20	1	1	1	0	1	0				0	0		0	0	0	0								0	0	0	0	1
235	XG	26	1	0	998	2	1	13	1	17	0	1	1	20	0	0	1	0	1	2	0	0	0	0	0	2	1	0	0	1	2	0	0	0	0	0	2	1	0	0	1	0
258	XG	25	1	0	3600	2	1	13	1	17	0	1	0	12	1	0	1	0	1	6	0	0	0	0	0	6	2	0	1	1	3	0	0	0	0	0	3	1	0	0	1	1
270	XG	19	1	0	4000	0	0	12	1	17	1	0	0	100	0	1	1	1	1	6	6	0	7	0	0	19	2	0	1	1	4	0	4	7	3	6	24	2	1	0	1	1
8	XG	20	1	0	2000	2	1	12	1	17	1	0	1	105	0	0	1	0	1	6	6	0	0	0	0	12	2	0	1	1	6	6	0	0	0	0	12	2	1	0	1	1
99	XG	29	1	0	1200	2	1	12	1	17	1	0	1	11	0	1	1	0	1	0				0	0		0	0	0	1	2	0	0	0	0	0	2	1	0	0	0	1
212	XG	27	1	0	5000	2	1	12	1	17	1	1	0	3	1	1	1	0	1	4	5	6	7	6	6	34	3	1	1	1	4	5	6	7	6	6	34	3	1	1	1	1
147	XG	23	1	0	1500	3	1	12	1	17	1	0	1	10	0	1	1	0	1	6	6	7	8	3	3	33	3	1	1	1	6	6	7	8	3	3	33	3	1	1	1	1
148	XG	35	1	0	6000	2	1	11	1	17	0	1	0	20	1	0	1	1	0								0	0	0	1	4	0	0	7	3	0	14	2	1	0	0	1
153	XG	28	1	0	4000	3	1	11	1	17	0	0	0	80	0	1	1	0	0								0	0	0	0								0	0	0	0	0
376	XI	20	1	0	2000	3	1	11	1	17	1	1	0	17	1	0	1	0	1	4	5	0	0	0	0	9	2	0	1	1	3	4	5	0	0	0	12	2	1	0	1	0
223	XG	19	1	0	1500	0	0	10	1	17	1	1	0	13	0	0	1	0	1	6	6	0	0	6	0	18	2	0	1	1	4	5	0	0	6	6	21	2	1	0	1	1
208	XG	24	1	0	5000	2	1	10	1	17	0	1	0	6	0	0	1	0	1	6	6	0	0	6	0	18	2	0	1	1	0				0	0		0	0	0	0	1
238	XG	21	1	0	2000	4	1	10	1	17	1	1	1	0	1	1	1	1	1	4	6	7	7	6	3	33	3	1	1	1	4	3	7	6	3	3	26	2	1	0	1	1
304	XJ	22	1	0	5000	2	1	7	1	17	0	1	1	3	0	1	1	0	1	0				0	0		0	0	0	1	3	0	6	0	0	6	15	2	1	0	0	1
290	XJ	26	1	0	1500	0	0	16	1	18	0	0	1	10	0	1	1	0	1	4	3	7	0	6	6	26	2	0	1	1	6	6	7	0	6	6	31	3	1	1	1	0
345	XJ	23	1	0	2000	2	1	13	1	18	0	0	1	10	0	0	1	0	1	0				0	0		0	0	0	0								0	0	0	0	0
14	XG	22	0	1	2500	0	0	12	1	18	0	0	1	5	0	1	1	0	1	6	6	7	0	0	0	19	2	0	1	0								0	0	0	0	1
74	XG	22	1	0	3000	0	0	12	1	18	0	0	1	35	0	0	1	0	1	4	0	0	0	0	0	4	2	0	1	1	0				0	0		0	0	0	0	0
420	XI	48	1	0	800	2	1	10	1	18	0	0	0	0	0	0	0	0	1	3	4	0	6	3	0	16	2	0	1	0								0	0	0	0	0
90	XG	21	1	0	1000	3	1	1	1	18	1	1	1	20	1	0	1	0	1	3	3	0	6	0	0	12	2	0	1	1	2	3	4	5	6	6	26	2	1	0	1	0
43	XG	24	1	0	2000	2	1	14	1	19	0	0	0	20	0	0	1	0	0								0	0	0	0								0	0	0	0	1

## Sheet: Dic_data_crack
INDICADORES VIGITEL 2016
variable name	type	Measure	values	variable label	code	missing
HIV	numeric	nominal	no_yes	HIV	0
					1
AGE	numeric	scale		AGE	0
					1
SEX	numeric	nominal	male_female	SEX	0
					1
COLOR	numeric	nominal	white_black_yellow_brown	COLOR SELF_DECLARED	0
					1
					2
					3
EDUCATION	numeric	scale	no_yes	EDUCATION
LEGAL_EMPLOY	numeric	nominal	no_yes	LEGAL EMPLOYEMENT	0
					1
TCRACK	numeric	scale		LENGHT OF CRACK (Mo)
STREET	numeric	nominal	no_yes	EXPERIENCE IN LIVING ON STREET	0
					1
PRISION	numeric	nominal	no_yes	PREVIOUS PRISON	0
					1
EXCHANGE_SEX_DRUG	numeric	nominal	no_yes	EXCHANGE SEX FOR DRUG/MONEY	0	99
					1
TOTAL_PARTNERS	numeric	scale		NUMBER OF PARTNERS
TOTAL_PARTNERS_CAT_2	numeric	nominal	<=2; >2	NUMBER OF PARNERS	0
					1
SEX_PLWHIV	numeric	nominal	no_yes	SEX WITH PEOPLE LIVING WITH HIV	0	99
					1
STI	numeric	nominal	no_yes	PREVIUS STI	0	99
					1
SEX_HOMO	numeric	nominal	No_yes	SEX WITH THE SAME SEX	0	99
					1
SEX_VIOL	numeric	nominal	no_yes	SUFFERRED SEXUAL VIOLENCE	0	99
					1
TEST_HIV	numeric	nominal	no_yes	PREVIOUS HIV TESTING	0	99
					1
SHARE_PIPE	numeric	nominal	no_yes	SHARING OF PIPE	0	99
					1
PIPE_IMPROV	numeric	nominal	no_yes	USE OF IMPROVISED PIPE	0	99
					1
ORAL_SORE	numeric	nominal	no_yes	PRESENCE OF ORAL SORE	0	99
					1
IDU	numeric	nominal	no_yes	PREVIOUS INJECTION DRUG USE	0	99
					1
CONDOM_USE	numeric	nominal	always/sometimes_never	UNPROTECTED SEX IN THE LAST 6 Mo	0	99
					1
TOTAL_STONE	numeric	scale		NUMBER OF CRACK STONE BY DAY
TOTAL_STONE_CAT	numeric	nominal	<=10; >10	NUMBER OF CRACK STONE BY DAY	0
					1
